# Supplementary material for: A review of the genus Ogdoconta Butler (Lepidoptera, Noctuidae, Condicinae, Condicini) from North America north of Mexico with descriptions of three new species
Source: Zookeys. 2013 Feb 6;(264):165–91. doi: 10.3897/zookeys.264.4060 (PMC3652495; doi:10.3897/zookeys.264.4060)
Supplement: XML Treatment for Ogdoconta cinereola [file zookeys.264.4060-treatment2.xml]

<!DOCTYPE tp:taxon-treatment
  PUBLIC "-//TaxonX//DTD Taxonomic Treatment Publishing DTD v0 20100105//EN" "tax-treatment-NSO.dtd">
<tp:taxon-treatment xmlns:tp="http://www.plazi.org/taxpub"><tp:treatment-meta><mixed-citation publication-type="journal"><person-group><name><surname>Metzler</surname><given-names>Eric H.</given-names></name><name><surname>Knudson</surname><given-names>Edward C.</given-names></name><name><surname>Poole</surname><given-names>Robert W.</given-names></name><name><surname>J. Donald Lafontaine</surname><given-names/></name><name><surname>Pogue</surname><given-names>Michael G.</given-names></name></person-group><article-title>A review of the genus 
                    <italic>Ogdoconta</italic> Butler (Lepidoptera, Noctuidae, Condicinae, Condicini) from North America north of Mexico with descriptions of three new species
                </article-title><source>Zookeys</source><day>6</day><month>2</month><year>2013</year><volume>2013</volume><issue>264</issue><fpage>165</fpage><lpage>191</lpage><pub-id pub-id-type="doi">10.3897/zookeys.264.4060</pub-id></mixed-citation></tp:treatment-meta><tp:nomenclature><tp:taxon-name>
                            <tp:taxon-name-part taxon-name-part-type="genus">Ogdoconta</tp:taxon-name-part>
                            <tp:taxon-name-part taxon-name-part-type="species">cinereola</tp:taxon-name-part>
                        <object-id xmlns:xlink="http://www.w3.org/1999/xlink" xlink:type="simple">http://species-id.net/wiki/Ogdoconta_cinereola</object-id>
								</tp:taxon-name><tp:taxon-authority>(Guenée, 1852)</tp:taxon-authority><xref ref-type="fig" rid="F1">Figs 1, 2</xref><xref ref-type="fig" rid="F2">, 20, 21</xref><xref ref-type="fig" rid="F5">, 36</xref><tp:nomenclature-citation-list><tp:nomenclature-citation><tp:taxon-name>Placodes cinereola</tp:taxon-name><comment> Guenée, 1852: 316, pl. 15, fig. 1.</comment></tp:nomenclature-citation><tp:nomenclature-citation><tp:taxon-name>Miana atomaria</tp:taxon-name><comment> Walker, 1865: 675.</comment></tp:nomenclature-citation></tp:nomenclature-citation-list></tp:nomenclature><tp:treatment-sec sec-type="Type material"><title>Type material.</title><p><italic><tp:taxon-name>Placodes cinereola</tp:taxon-name></italic> was based on two syntypes from New York, USA, from the Boisduval and Doubleday collections. A single syntype, labeled "U. S. America, Doubleday, 46–110" with a handwritten label "<italic><tp:taxon-name>Placodes cinereola</tp:taxon-name></italic>", now extant in the BMNH from the Doubleday collection, is labeled and hereby designated as <bold>Lectotype</bold> to ensure the stability of the name. Walker based <italic><tp:taxon-name>Miana atomaria</tp:taxon-name></italic> on three syntypes from the United States that were in the BMNH. The syntypes could not be located in the BMNH and <xref ref-type="bibr" rid="B16">Hampson (1910)</xref> does not list any types in his catalogue.</p></tp:treatment-sec><tp:treatment-sec sec-type="Diagnosis"><title>Diagnosis.</title><p>Forewing is light fuscous brown, and the subterminal region (between the postmedial and subterminal lines) is suffused with a pinkish tinge. Medial and basal areas are minutely speckled with white. Antemedial line is an obscure, scalloped white line. Reniform and orbicular spots are obscure but often discernible by fine white outlines. Claviform spot is absent. Postmedial line is a white, almost straight, oblique line with a slight basally directed bend at CU<sub>2</sub>. Subterminal line is marked primarily as a brown shade terminating the pink suffusion of the subterminal region. Hind wing is suffused with brown. Males and females are similar in appearance, although the female hind wing usually is darker. Forewing length: 9.5–14.5 mm. This appears to be the only species in the genus with a clasper near the junction of the saccular and cucullar regions of the valve.</p></tp:treatment-sec><tp:treatment-sec sec-type="Distribution"><title>Distribution and biology.</title><p><italic><tp:taxon-name>Ogdoconta cinereola</tp:taxon-name></italic> is the only widely distributed and commonly collected species of <italic><tp:taxon-name>Ogdoconta</tp:taxon-name></italic> in eastern, central, and southwestern North <!--PageBreak--><!--PageBreak-->America. It occurs from southern Ontario and Quebec south to southern Florida. At the western edge of its distribution, <italic><tp:taxon-name>Ogdoconta cinereola</tp:taxon-name></italic> occurs from Manitoba southward through the Great Plains of Nebraska and Iowa, south throughout most of Texas, and westward through southern New Mexico (Eddy County) to southeastern Arizona (Santa Cruz County). The distribution extends south to the state of Coahuila in northern Mexico. Reports of this species from British Columbia are based on a mislabeled specimen; several other species from the same collection, now in the CNC, are also mislabeled as to locality with the same “Vancouver, B.C.” label.</p><p>The larva of <italic><tp:taxon-name>Ogdoconta cinereola</tp:taxon-name></italic> was described by <xref ref-type="bibr" rid="B9">Coquillett (1880)</xref>, <xref ref-type="bibr" rid="B16">Hampson (1910)</xref>, <xref ref-type="bibr" rid="B10">Crumb (1956)</xref>, and <xref ref-type="bibr" rid="B36">Wagner et al. (2011)</xref>. <xref ref-type="bibr" rid="B36">Wagner et al. (2011)</xref> provided pictures of the larva. Recorded larval hosts include five plant families; <tp:taxon-name>Amaranthaceae</tp:taxon-name>, <tp:taxon-name>Asteraceae</tp:taxon-name>, especially <italic><tp:taxon-name>Ambrosia</tp:taxon-name></italic> spp. (ragweeds), <tp:taxon-name>Fabaceae</tp:taxon-name>, <tp:taxon-name>Labiatae</tp:taxon-name>, and <tp:taxon-name>Poaceae</tp:taxon-name> (<xref ref-type="bibr" rid="B1">Ashmead 1886</xref>, <xref ref-type="bibr" rid="B10">Crumb 1956</xref>, <xref ref-type="bibr" rid="B35">Tietz 1972</xref>, <xref ref-type="bibr" rid="B32">Robinson et al. 2002</xref>, <xref ref-type="bibr" rid="B18">Heppner 2003</xref>, <xref ref-type="bibr" rid="B36">Wagner et al. 2011</xref>, <xref ref-type="bibr" rid="B33">Robinson et al. 2012</xref>).</p><fig id="F1" position="float" orientation="portrait"><label>Figures 1–10.</label><caption><p><italic><tp:taxon-name>Ogdoconta</tp:taxon-name></italic> adults. <bold>1</bold> <italic><tp:taxon-name>Ogdoconta cinereola</tp:taxon-name></italic> male <bold>2</bold> <italic><tp:taxon-name>Ogdoconta cinereola</tp:taxon-name></italic> female <bold>3</bold> <italic><tp:taxon-name>Ogdoconta moreno</tp:taxon-name></italic> male <bold>4</bold> <italic><tp:taxon-name>Ogdoconta moreno</tp:taxon-name></italic> male <bold>5</bold> <italic><tp:taxon-name>Ogdoconta moreno</tp:taxon-name></italic> female <bold>6</bold> <italic><tp:taxon-name>Ogdoconta moreno</tp:taxon-name></italic> female <bold>7</bold> <italic><tp:taxon-name>Ogdoconta sexta</tp:taxon-name></italic> male <bold>8</bold> <italic><tp:taxon-name>Ogdoconta sexta</tp:taxon-name></italic> female <bold>9</bold> <italic><tp:taxon-name>Ogdoconta altura</tp:taxon-name></italic> male <bold>10</bold> <italic><tp:taxon-name>Ogdoconta altura</tp:taxon-name></italic> female</p></caption><graphic xmlns:xlink="http://www.w3.org/1999/xlink" xlink:href="ZooKeys-264-165-g001.jpg" position="float" orientation="portrait" xlink:type="simple"/></fig><fig id="F2" position="float" orientation="portrait"><label>Figures 11–19.</label><caption><p><italic><tp:taxon-name>Ogdoconta</tp:taxon-name></italic> and <italic><tp:taxon-name>Fotella notalis</tp:taxon-name></italic> adults. <bold>11</bold> <italic><tp:taxon-name>Ogdoconta satana</tp:taxon-name></italic> male <bold>12</bold> <italic><tp:taxon-name>Ogdoconta satana</tp:taxon-name></italic> female paratype <bold>13</bold> <italic><tp:taxon-name>Fotella notalis</tp:taxon-name></italic> dark female <bold>14 </bold><italic><tp:taxon-name>Ogdoconta tacna</tp:taxon-name></italic> male <bold>15</bold> <italic><tp:taxon-name>Ogdoconta tacna</tp:taxon-name></italic> female <bold>16</bold> <italic><tp:taxon-name>Ogdoconta rufipenna</tp:taxon-name></italic> male holotype <bold>17</bold> <italic><tp:taxon-name>Ogdoconta rufipenna</tp:taxon-name></italic> female paratype <bold>18</bold> <italic><tp:taxon-name>Ogdoconta fergusoni</tp:taxon-name></italic> male holotype <bold>19</bold> <italic><tp:taxon-name>Ogdoconta fergusoni</tp:taxon-name></italic> female paratype.</p></caption><graphic xmlns:xlink="http://www.w3.org/1999/xlink" xlink:href="ZooKeys-264-165-g002.jpg" position="float" orientation="portrait" xlink:type="simple"/></fig></tp:treatment-sec><tp:treatment-sec sec-type="Remarks"><title>Remarks.</title><p>This moth is easy to identify because of the pink in the subterminal area of the forewing. The adults are generally common and occur from May to September in the north, to as early as April and as late as October, in Texas and Florida. The saturation of pink in the postmedial area is reduced in specimens from southern Arizona. The pink postmedial area in some individuals is wider. Varying portions of the basal area of some specimens is replaced with pink.</p></tp:treatment-sec><tp:treatment-sec><!--Section generated to contain objects referenced in tp:taxon-treatment.--><fig id="F5" position="float" orientation="portrait"><label>Figures 36–43.</label><caption><p><italic><tp:taxon-name>Ogdoconta</tp:taxon-name></italic> female genitalia. <bold>36</bold> <italic><tp:taxon-name>Ogdoconta cinereola</tp:taxon-name></italic> <bold>37</bold> <italic><tp:taxon-name>Ogdoconta moreno</tp:taxon-name></italic> <bold>38</bold> <italic><tp:taxon-name>Ogdoconta sexta</tp:taxon-name></italic> <bold>39</bold> <italic><tp:taxon-name>Ogdoconta altura</tp:taxon-name></italic> <bold>40 </bold><italic><tp:taxon-name>Ogdoconta satana</tp:taxon-name></italic> <bold>41</bold> <italic><tp:taxon-name>Ogdoconta tacna</tp:taxon-name></italic> <bold>42</bold> <italic><tp:taxon-name>Ogdoconta rufipenna</tp:taxon-name></italic> <bold>43</bold> <italic><tp:taxon-name>Ogdoconta fergusoni</tp:taxon-name></italic>.</p></caption><graphic xmlns:xlink="http://www.w3.org/1999/xlink" xlink:href="ZooKeys-264-165-g005.jpg" position="float" orientation="portrait" xlink:type="simple"/></fig></tp:treatment-sec><ref-list><ref id="B16"><mixed-citation xmlns:xlink="http://www.w3.org/1999/xlink" xlink:type="simple"><person-group><name name-style="western"><surname>Hampson</surname><given-names>GF</given-names></name></person-group> (<year>1910</year>)<source> Catalogue of the Lepidoptera Phalaenae in the British Museum. Vol. IX, Catalogue of Noctuidae (Acronyctinae, part 3).</source><publisher-name>British Museum of Natural History, London</publisher-name>, <publisher-loc>England</publisher-loc>, <lpage>552</lpage> pp.</mixed-citation></ref><ref id="B9"><mixed-citation xmlns:xlink="http://www.w3.org/1999/xlink" xlink:type="simple"><person-group><name name-style="western"><surname>Coquillett</surname><given-names>DW</given-names></name></person-group> (<year>1880</year>)<source> Description of noctuid larvae. The North American Entomologist 1: 47.</source></mixed-citation></ref><ref id="B10"><mixed-citation xmlns:xlink="http://www.w3.org/1999/xlink" xlink:type="simple"><person-group><name name-style="western"><surname>Crumb</surname><given-names>SE</given-names></name></person-group> (<year>1956</year>)<source> The Larvae of the Phalaenidae. U.S. Department of Agriculture Technical Bulletin No. 1135: 356 pp.</source></mixed-citation></ref><ref id="B36"><mixed-citation xmlns:xlink="http://www.w3.org/1999/xlink" xlink:type="simple"><person-group><name name-style="western"><surname>Wagner</surname><given-names>DL</given-names></name><name name-style="western"><surname>Schweitzer</surname><given-names>DF</given-names></name><name name-style="western"><surname>Sullivan</surname><given-names>JB</given-names></name><name name-style="western"><surname>Reardon</surname><given-names>RC</given-names></name></person-group> (<year>2011</year>)<source> Owlet Caterpillars of Eastern North America.</source><publisher-name>Princeton University Press. Princeton</publisher-name>, <publisher-loc>NJ</publisher-loc>, <lpage>576</lpage> pp.</mixed-citation></ref><ref id="B1"><mixed-citation xmlns:xlink="http://www.w3.org/1999/xlink" xlink:type="simple"><person-group><name name-style="western"><surname>Ashmead</surname><given-names>WH</given-names></name></person-group> (<year>1886</year>)<source> Report on insects injurious to garden crops in Florida. Submitted to Prof. C. V. Riley, U. S. Entomologist. Washington, DC. 21 p. <ext-link ext-link-type="uri" xlink:href="http://www.nhm.ac.uk/resources/research-curation/projects/chalcidoids/pdf_X/Ashmea887.pdf" xlink:type="simple">http://www.nhm.ac.uk/resources/research-curation/projects/chalcidoids/pdf_X/Ashmea887.pdf</ext-link>   [accessed 12 March 2012]</source></mixed-citation></ref><ref id="B35"><mixed-citation xmlns:xlink="http://www.w3.org/1999/xlink" xlink:type="simple"><person-group><name name-style="western"><surname>Tietz</surname><given-names>HM</given-names></name></person-group> (<year>1972</year>)<source> An Index to the Described Life Histories, Early Stages and Hosts of the Macrolepidoptera of the Continental United States and Canada. Allyn Museum of Entomology. Sarasota, Florida, 2 volumes, 1,041 pp.</source></mixed-citation></ref><ref id="B32"><mixed-citation xmlns:xlink="http://www.w3.org/1999/xlink" xlink:type="simple"><person-group><name name-style="western"><surname>Robinson</surname><given-names>GS</given-names></name><name name-style="western"><surname>Ackery</surname><given-names>PR</given-names></name><name name-style="western"><surname>Kitching</surname><given-names>IJ</given-names></name><name name-style="western"><surname>Beccaloni</surname><given-names>GW</given-names></name><name name-style="western"><surname>Hernandez</surname><given-names>LM</given-names></name></person-group> (<year>2002</year>)<article-title> Hostplants of the Moth and Butterfly Caterpillars of American North of Mexico.</article-title><source>Memoirs of the American Entomological Institute </source><volume>69</volume>: <fpage>1</fpage>-<lpage>824</lpage>.</mixed-citation></ref><ref id="B18"><mixed-citation xmlns:xlink="http://www.w3.org/1999/xlink" xlink:type="simple"><person-group><name name-style="western"><surname>Heppner</surname><given-names>JB</given-names></name></person-group> (<year>2003</year>)<source> Lepidoptera of Florida Part 1 Introduction and Catalog. Arthropods of Florida and Neighboring Land Areas 17, 670 pp.</source></mixed-citation></ref><ref id="B33"><mixed-citation xmlns:xlink="http://www.w3.org/1999/xlink" xlink:type="simple"><person-group><name name-style="western"><surname>Robinson</surname><given-names>GS</given-names></name><name name-style="western"><surname>Ackery</surname><given-names>PR</given-names></name><name name-style="western"><surname>Kitching</surname><given-names>IJ</given-names></name><name name-style="western"><surname>Beccaloni</surname><given-names>GW</given-names></name><name name-style="western"><surname>Hernandez</surname><given-names>LM</given-names></name></person-group> (<year>2012</year>)<source> HOSTS - A Database of the World’s Lepidopteran Hostplants. Natural History Museum. London, Great Britain. <ext-link ext-link-type="uri" xlink:href="http://www.nhm.ac.uk/hosts" xlink:type="simple">http://www.nhm.ac.uk/hosts</ext-link>  [accessed 12 March 2012]</source></mixed-citation></ref></ref-list></tp:taxon-treatment>
