# Supplementary material for: A review of the genus Ogdoconta Butler (Lepidoptera, Noctuidae, Condicinae, Condicini) from North America north of Mexico with descriptions of three new species
Source: Zookeys. 2013 Feb 6;(264):165–91. doi: 10.3897/zookeys.264.4060 (PMC3652495; doi:10.3897/zookeys.264.4060)
Supplement: XML Treatment for Ogdoconta moreno [file zookeys.264.4060-treatment3.xml]

<!DOCTYPE tp:taxon-treatment
  PUBLIC "-//TaxonX//DTD Taxonomic Treatment Publishing DTD v0 20100105//EN" "tax-treatment-NSO.dtd">
<tp:taxon-treatment xmlns:tp="http://www.plazi.org/taxpub"><tp:treatment-meta><mixed-citation publication-type="journal"><person-group><name><surname>Metzler</surname><given-names>Eric H.</given-names></name><name><surname>Knudson</surname><given-names>Edward C.</given-names></name><name><surname>Poole</surname><given-names>Robert W.</given-names></name><name><surname>J. Donald Lafontaine</surname><given-names/></name><name><surname>Pogue</surname><given-names>Michael G.</given-names></name></person-group><article-title>A review of the genus 
                    <italic>Ogdoconta</italic> Butler (Lepidoptera, Noctuidae, Condicinae, Condicini) from North America north of Mexico with descriptions of three new species
                </article-title><source>Zookeys</source><day>6</day><month>2</month><year>2013</year><volume>2013</volume><issue>264</issue><fpage>165</fpage><lpage>191</lpage><pub-id pub-id-type="doi">10.3897/zookeys.264.4060</pub-id></mixed-citation></tp:treatment-meta><tp:nomenclature><tp:taxon-name>
                            <tp:taxon-name-part taxon-name-part-type="genus">Ogdoconta</tp:taxon-name-part>
                            <tp:taxon-name-part taxon-name-part-type="species">moreno</tp:taxon-name-part>
                        <object-id xmlns:xlink="http://www.w3.org/1999/xlink" xlink:type="simple">http://species-id.net/wiki/Ogdoconta_moreno</object-id>
								</tp:taxon-name><tp:taxon-authority>Barnes, 1907</tp:taxon-authority><xref ref-type="fig" rid="F1">Figs 3–6</xref><xref ref-type="fig" rid="F3">, 22, 23</xref><xref ref-type="fig" rid="F5">, 37</xref><tp:nomenclature-citation-list><tp:nomenclature-citation><tp:taxon-name>Ogdoconta moreno</tp:taxon-name><comment><xref ref-type="bibr" rid="B4">Barnes 1907</xref>: 96.</comment></tp:nomenclature-citation></tp:nomenclature-citation-list></tp:nomenclature><tp:treatment-sec sec-type="Type material"><title>Type material.</title><p><italic><tp:taxon-name>Ogdoconta moreno</tp:taxon-name></italic> is based on an unspecified number of syntypes. There are currently two syntypes in the USNM bearing Barnes’ syntype labels, a male and a female. The male syntype bearing the locality “Baboquivera [sic] Mts., Pima Co., Ariz.” is labeled and hereby designated as <bold>Lectotype</bold> to ensure the stability of the name.</p></tp:treatment-sec><tp:treatment-sec sec-type="Diagnosis"><title>Diagnosis.</title><p>Adults of <italic><tp:taxon-name>Ogdoconta moreno</tp:taxon-name></italic> vary from brown to gray. This species is not likely to be confused with any other species of <italic><tp:taxon-name>Ogdoconta</tp:taxon-name></italic> in North America. Both the reniform and orbicular spots of the forewing are represented by contrasting light patches devoid of any defining lines or spots. Orbicular spot touches the antemedial line. Antemedial line is angled with the outward apex occurring just below the orbicular spot. Inner side of the antemedial line is a light band followed by a darker brown line. Postmedial line is an almost straight, light line, followed by a light tan or gray region of the subterminal area, which gradually becomes darker in the subterminal area. Medial and terminal areas of the forewings of individual specimens, of both sexes, range from pale tan to dark smoky gray. Hind wing of both the male and female is whitish, suffused with dull gray brown, more heavily in the female than the male. Forewing length: 10.0–14.0 mm.</p><p><!--PageBreak-->Cucullar part of the valve is ovate, elongate, and the outer margin is unmodified. Vesica loop varies from 180° to 360°. Vesica has a prominent curved diverticulum. Female genitalia are almost entirely membranous. Corpus bursae is elongate with a conspicuous signum that is concave and imbedded with minute denticles.</p><fig id="F3" position="float" orientation="portrait"><label>Figures 20–27.</label><caption><p><italic><tp:taxon-name>Ogdoconta</tp:taxon-name></italic> male genitalia. <bold>20</bold> <italic><tp:taxon-name>Ogdoconta cinereola</tp:taxon-name></italic> with insertedenlargement showing detail of <italic><tp:taxon-name>Ogdoconta cinereola</tp:taxon-name></italic> clasper <bold>21</bold> <italic><tp:taxon-name>Ogdoconta cinereola</tp:taxon-name></italic> aedeagus <bold>22</bold> <italic><tp:taxon-name>Ogdoconta moreno</tp:taxon-name></italic>. <bold>23</bold> <italic><tp:taxon-name>Ogdoconta moreno</tp:taxon-name></italic> aedeagus <bold>24</bold> <italic><tp:taxon-name>Ogdoconta sexta</tp:taxon-name></italic> <bold>25</bold> <italic><tp:taxon-name>Ogdoconta sexta</tp:taxon-name></italic> aedeagus <bold>26</bold> <italic><tp:taxon-name>Ogdoconta altura</tp:taxon-name></italic> <bold>27</bold> <italic><tp:taxon-name>Ogdoconta altura</tp:taxon-name></italic> aedeagus.</p></caption><graphic xmlns:xlink="http://www.w3.org/1999/xlink" xlink:href="ZooKeys-264-165-g003.jpg" position="float" orientation="portrait" xlink:type="simple"/></fig></tp:treatment-sec><tp:treatment-sec sec-type="Distribution"><title>Distribution and biology.</title><p>This species is known only from southern Arizona, although its distribution likely extends into Mexico. The larva and its food plants are unknown. Adults were collected in July, August, and September.</p></tp:treatment-sec><tp:treatment-sec><!--Section generated to contain objects referenced in tp:taxon-treatment.--><fig id="F1" position="float" orientation="portrait"><label>Figures 1–10.</label><caption><p><italic><tp:taxon-name>Ogdoconta</tp:taxon-name></italic> adults. <bold>1</bold> <italic><tp:taxon-name>Ogdoconta cinereola</tp:taxon-name></italic> male <bold>2</bold> <italic><tp:taxon-name>Ogdoconta cinereola</tp:taxon-name></italic> female <bold>3</bold> <italic><tp:taxon-name>Ogdoconta moreno</tp:taxon-name></italic> male <bold>4</bold> <italic><tp:taxon-name>Ogdoconta moreno</tp:taxon-name></italic> male <bold>5</bold> <italic><tp:taxon-name>Ogdoconta moreno</tp:taxon-name></italic> female <bold>6</bold> <italic><tp:taxon-name>Ogdoconta moreno</tp:taxon-name></italic> female <bold>7</bold> <italic><tp:taxon-name>Ogdoconta sexta</tp:taxon-name></italic> male <bold>8</bold> <italic><tp:taxon-name>Ogdoconta sexta</tp:taxon-name></italic> female <bold>9</bold> <italic><tp:taxon-name>Ogdoconta altura</tp:taxon-name></italic> male <bold>10</bold> <italic><tp:taxon-name>Ogdoconta altura</tp:taxon-name></italic> female</p></caption><graphic xmlns:xlink="http://www.w3.org/1999/xlink" xlink:href="ZooKeys-264-165-g001.jpg" position="float" orientation="portrait" xlink:type="simple"/></fig><fig id="F5" position="float" orientation="portrait"><label>Figures 36–43.</label><caption><p><italic><tp:taxon-name>Ogdoconta</tp:taxon-name></italic> female genitalia. <bold>36</bold> <italic><tp:taxon-name>Ogdoconta cinereola</tp:taxon-name></italic> <bold>37</bold> <italic><tp:taxon-name>Ogdoconta moreno</tp:taxon-name></italic> <bold>38</bold> <italic><tp:taxon-name>Ogdoconta sexta</tp:taxon-name></italic> <bold>39</bold> <italic><tp:taxon-name>Ogdoconta altura</tp:taxon-name></italic> <bold>40 </bold><italic><tp:taxon-name>Ogdoconta satana</tp:taxon-name></italic> <bold>41</bold> <italic><tp:taxon-name>Ogdoconta tacna</tp:taxon-name></italic> <bold>42</bold> <italic><tp:taxon-name>Ogdoconta rufipenna</tp:taxon-name></italic> <bold>43</bold> <italic><tp:taxon-name>Ogdoconta fergusoni</tp:taxon-name></italic>.</p></caption><graphic xmlns:xlink="http://www.w3.org/1999/xlink" xlink:href="ZooKeys-264-165-g005.jpg" position="float" orientation="portrait" xlink:type="simple"/></fig></tp:treatment-sec><ref-list><ref id="B4"><mixed-citation xmlns:xlink="http://www.w3.org/1999/xlink" xlink:type="simple"><person-group><name name-style="western"><surname>Barnes</surname><given-names>W</given-names></name></person-group> (<year>1907</year>)<article-title> New species of North American Lepidoptera.</article-title><source>The Canadian Entomologist </source><volume>39</volume>: <fpage>93</fpage>-<lpage>98</lpage>. doi: <ext-link ext-link-type="uri" xlink:href="http://dx.doi.org/10.4039/Ent3993-3" xlink:type="simple">10.4039/Ent3993-3</ext-link></mixed-citation></ref></ref-list></tp:taxon-treatment>
