# Supplementary material for: A review of the genus Ogdoconta Butler (Lepidoptera, Noctuidae, Condicinae, Condicini) from North America north of Mexico with descriptions of three new species
Source: Zookeys. 2013 Feb 6;(264):165–91. doi: 10.3897/zookeys.264.4060 (PMC3652495; doi:10.3897/zookeys.264.4060)
Supplement: XML Treatment for Ogdoconta sexta [file zookeys.264.4060-treatment4.xml]

<!DOCTYPE tp:taxon-treatment
  PUBLIC "-//TaxonX//DTD Taxonomic Treatment Publishing DTD v0 20100105//EN" "tax-treatment-NSO.dtd">
<tp:taxon-treatment xmlns:tp="http://www.plazi.org/taxpub"><tp:treatment-meta><mixed-citation publication-type="journal"><person-group><name><surname>Metzler</surname><given-names>Eric H.</given-names></name><name><surname>Knudson</surname><given-names>Edward C.</given-names></name><name><surname>Poole</surname><given-names>Robert W.</given-names></name><name><surname>J. Donald Lafontaine</surname><given-names/></name><name><surname>Pogue</surname><given-names>Michael G.</given-names></name></person-group><article-title>A review of the genus 
                    <italic>Ogdoconta</italic> Butler (Lepidoptera, Noctuidae, Condicinae, Condicini) from North America north of Mexico with descriptions of three new species
                </article-title><source>Zookeys</source><day>6</day><month>2</month><year>2013</year><volume>2013</volume><issue>264</issue><fpage>165</fpage><lpage>191</lpage><pub-id pub-id-type="doi">10.3897/zookeys.264.4060</pub-id></mixed-citation></tp:treatment-meta><tp:nomenclature><tp:taxon-name>
                            <tp:taxon-name-part taxon-name-part-type="genus">Ogdoconta</tp:taxon-name-part>
                            <tp:taxon-name-part taxon-name-part-type="species">sexta</tp:taxon-name-part>
                        <object-id xmlns:xlink="http://www.w3.org/1999/xlink" xlink:type="simple">http://species-id.net/wiki/Ogdoconta_sexta</object-id>
								</tp:taxon-name><tp:taxon-authority>Barnes &amp; McDunnough, 1913</tp:taxon-authority><xref ref-type="fig" rid="F1">Figs 7, 8</xref><xref ref-type="fig" rid="F3">, 24, 25</xref><xref ref-type="fig" rid="F5">, 38</xref><tp:nomenclature-citation-list><tp:nomenclature-citation><tp:taxon-name>Ogdoconta sexta</tp:taxon-name><comment><xref ref-type="bibr" rid="B5">Barnes and McDunnough 1913</xref>: 117, pl. 5 fig. 6.</comment></tp:nomenclature-citation></tp:nomenclature-citation-list></tp:nomenclature><tp:treatment-sec sec-type="Type material"><title>Type material.</title><p><italic><tp:taxon-name>Ogdoconta sexta</tp:taxon-name></italic> is based on an unspecified number of syntypes. There are currently two syntypes in the USNM labeled “Type ♂” and “Type ♀” respectively. The male syntype bearing the locality “Brownsville, Texas” is labeled and hereby designated as <bold>Lectotype</bold> to ensure the stability of the name.</p></tp:treatment-sec><tp:treatment-sec sec-type="Diagnosis"><title>Diagnosis.</title><p>The best superficial character to separate <italic><tp:taxon-name>Ogdoconta sexta</tp:taxon-name></italic> from <italic><tp:taxon-name>Ogdoconta altura</tp:taxon-name></italic> is found near the apex of the forewing. <italic><tp:taxon-name>Ogdoconta sexta</tp:taxon-name></italic> has a small streak of white scales, best seen with low magnification, from just before the apex of the wing to just below the outward angulation of the postmedial line. This feature gives the forewing costa of <italic><tp:taxon-name>Ogdoconta sexta</tp:taxon-name></italic>, just before the apex, a frosted appearance (<xref ref-type="fig" rid="F1">Figs 7, 8</xref>). Otherwise, the region following the postmedial line of <italic><tp:taxon-name>Ogdoconta sexta</tp:taxon-name></italic> is not lighter than the rest of the subterminal area. Most of the maculation of the forewing is obscure. However the postmedial line is moderately distinct, straight, except for a slight basally directed angulation near the costa, and white or yellow in color. Hind wing is suffused with dull brown; hind wings of some males are not as dark as the hind wings of females. There is no geographical variation. To the naked eye, <italic><tp:taxon-name>Ogdoconta sexta</tp:taxon-name></italic> appears slightly larger than <italic><tp:taxon-name>Ogdoconta altura</tp:taxon-name></italic>; the wing measurements show them to be the same size. Forewing length: 10.5–13.0 mm.</p><p>In the male genitalia the apex of the cucullar region of the valve is ovate-capitate in <italic><tp:taxon-name>Ogdoconta sexta</tp:taxon-name></italic>, but narrower and more lineate in <italic><tp:taxon-name>Ogdoconta altura</tp:taxon-name></italic>. In the female genitalia of <italic><tp:taxon-name>Ogdoconta sexta</tp:taxon-name></italic> the ostium is wider than long, but the ostium of <italic><tp:taxon-name>Ogdoconta altura</tp:taxon-name></italic> is longer than wide or the two measurements are approximately equal. The ostium of <italic><tp:taxon-name>Ogdoconta altura</tp:taxon-name></italic> appears larger when compared to the ostium of <italic><tp:taxon-name>Ogdoconta sexta</tp:taxon-name></italic>.</p></tp:treatment-sec><tp:treatment-sec sec-type="Distribution"><title>Distribution and biology.</title><p><italic><tp:taxon-name>Ogdoconta sexta</tp:taxon-name></italic> is known from Hidalgo and Cameron Counties in the southernmost Texas. Its distribution in Mexico is not known. The larva and its food plants are unknown. Adults were collected from March to June and again in September. <italic><tp:taxon-name>Ogdoconta sexta</tp:taxon-name></italic> is infrequently collected.</p></tp:treatment-sec><tp:treatment-sec sec-type="Remarks"><title>Remarks.</title><p><italic><tp:taxon-name>Ogdoconta sexta</tp:taxon-name></italic> and <italic><tp:taxon-name>Ogdoconta altura</tp:taxon-name></italic> are difficult to separate superficially. Both species are similar in size, and the overall coloration is brown with a green-gray cast. Males tend to be slightly lighter than females, and in particular the subterminal area <!--PageBreak-->of the male can be significantly lighter than the medial area. A few males have significantly weaker brown suffusion in the hind wing than do other males and all females. When held in the light at the correct angle, the wings appear to be shiny.</p></tp:treatment-sec><tp:treatment-sec><!--Section generated to contain objects referenced in tp:taxon-treatment.--><fig id="F1" position="float" orientation="portrait"><label>Figures 1–10.</label><caption><p><italic><tp:taxon-name>Ogdoconta</tp:taxon-name></italic> adults. <bold>1</bold> <italic><tp:taxon-name>Ogdoconta cinereola</tp:taxon-name></italic> male <bold>2</bold> <italic><tp:taxon-name>Ogdoconta cinereola</tp:taxon-name></italic> female <bold>3</bold> <italic><tp:taxon-name>Ogdoconta moreno</tp:taxon-name></italic> male <bold>4</bold> <italic><tp:taxon-name>Ogdoconta moreno</tp:taxon-name></italic> male <bold>5</bold> <italic><tp:taxon-name>Ogdoconta moreno</tp:taxon-name></italic> female <bold>6</bold> <italic><tp:taxon-name>Ogdoconta moreno</tp:taxon-name></italic> female <bold>7</bold> <italic><tp:taxon-name>Ogdoconta sexta</tp:taxon-name></italic> male <bold>8</bold> <italic><tp:taxon-name>Ogdoconta sexta</tp:taxon-name></italic> female <bold>9</bold> <italic><tp:taxon-name>Ogdoconta altura</tp:taxon-name></italic> male <bold>10</bold> <italic><tp:taxon-name>Ogdoconta altura</tp:taxon-name></italic> female</p></caption><graphic xmlns:xlink="http://www.w3.org/1999/xlink" xlink:href="ZooKeys-264-165-g001.jpg" position="float" orientation="portrait" xlink:type="simple"/></fig><fig id="F3" position="float" orientation="portrait"><label>Figures 20–27.</label><caption><p><italic><tp:taxon-name>Ogdoconta</tp:taxon-name></italic> male genitalia. <bold>20</bold> <italic><tp:taxon-name>Ogdoconta cinereola</tp:taxon-name></italic> with insertedenlargement showing detail of <italic><tp:taxon-name>Ogdoconta cinereola</tp:taxon-name></italic> clasper <bold>21</bold> <italic><tp:taxon-name>Ogdoconta cinereola</tp:taxon-name></italic> aedeagus <bold>22</bold> <italic><tp:taxon-name>Ogdoconta moreno</tp:taxon-name></italic>. <bold>23</bold> <italic><tp:taxon-name>Ogdoconta moreno</tp:taxon-name></italic> aedeagus <bold>24</bold> <italic><tp:taxon-name>Ogdoconta sexta</tp:taxon-name></italic> <bold>25</bold> <italic><tp:taxon-name>Ogdoconta sexta</tp:taxon-name></italic> aedeagus <bold>26</bold> <italic><tp:taxon-name>Ogdoconta altura</tp:taxon-name></italic> <bold>27</bold> <italic><tp:taxon-name>Ogdoconta altura</tp:taxon-name></italic> aedeagus.</p></caption><graphic xmlns:xlink="http://www.w3.org/1999/xlink" xlink:href="ZooKeys-264-165-g003.jpg" position="float" orientation="portrait" xlink:type="simple"/></fig><fig id="F5" position="float" orientation="portrait"><label>Figures 36–43.</label><caption><p><italic><tp:taxon-name>Ogdoconta</tp:taxon-name></italic> female genitalia. <bold>36</bold> <italic><tp:taxon-name>Ogdoconta cinereola</tp:taxon-name></italic> <bold>37</bold> <italic><tp:taxon-name>Ogdoconta moreno</tp:taxon-name></italic> <bold>38</bold> <italic><tp:taxon-name>Ogdoconta sexta</tp:taxon-name></italic> <bold>39</bold> <italic><tp:taxon-name>Ogdoconta altura</tp:taxon-name></italic> <bold>40 </bold><italic><tp:taxon-name>Ogdoconta satana</tp:taxon-name></italic> <bold>41</bold> <italic><tp:taxon-name>Ogdoconta tacna</tp:taxon-name></italic> <bold>42</bold> <italic><tp:taxon-name>Ogdoconta rufipenna</tp:taxon-name></italic> <bold>43</bold> <italic><tp:taxon-name>Ogdoconta fergusoni</tp:taxon-name></italic>.</p></caption><graphic xmlns:xlink="http://www.w3.org/1999/xlink" xlink:href="ZooKeys-264-165-g005.jpg" position="float" orientation="portrait" xlink:type="simple"/></fig></tp:treatment-sec><ref-list><ref id="B5"><mixed-citation xmlns:xlink="http://www.w3.org/1999/xlink" xlink:type="simple"><person-group><name name-style="western"><surname>Barnes</surname><given-names>W</given-names></name><name name-style="western"><surname>McDunnough</surname><given-names>JH</given-names></name></person-group> (<year>1912</year>)<article-title> Illustrations of rare and typical Lepidoptera.</article-title> In: <source>Contributions to the Natural History of the Lepidoptera of North America.  Vol. 1 No.</source><volume>4</volume>: <fpage>1</fpage>-<lpage>57</lpage>.</mixed-citation></ref></ref-list></tp:taxon-treatment>
