# Supplementary material for: A review of the genus Ogdoconta Butler (Lepidoptera, Noctuidae, Condicinae, Condicini) from North America north of Mexico with descriptions of three new species
Source: Zookeys. 2013 Feb 6;(264):165–91. doi: 10.3897/zookeys.264.4060 (PMC3652495; doi:10.3897/zookeys.264.4060)
Supplement: XML Treatment for Ogdoconta altura [file zookeys.264.4060-treatment5.xml]

<!DOCTYPE tp:taxon-treatment
  PUBLIC "-//TaxonX//DTD Taxonomic Treatment Publishing DTD v0 20100105//EN" "tax-treatment-NSO.dtd">
<tp:taxon-treatment xmlns:tp="http://www.plazi.org/taxpub"><tp:treatment-meta><mixed-citation publication-type="journal"><person-group><name><surname>Metzler</surname><given-names>Eric H.</given-names></name><name><surname>Knudson</surname><given-names>Edward C.</given-names></name><name><surname>Poole</surname><given-names>Robert W.</given-names></name><name><surname>J. Donald Lafontaine</surname><given-names/></name><name><surname>Pogue</surname><given-names>Michael G.</given-names></name></person-group><article-title>A review of the genus 
                    <italic>Ogdoconta</italic> Butler (Lepidoptera, Noctuidae, Condicinae, Condicini) from North America north of Mexico with descriptions of three new species
                </article-title><source>Zookeys</source><day>6</day><month>2</month><year>2013</year><volume>2013</volume><issue>264</issue><fpage>165</fpage><lpage>191</lpage><pub-id pub-id-type="doi">10.3897/zookeys.264.4060</pub-id></mixed-citation></tp:treatment-meta><tp:nomenclature><tp:taxon-name>
                            <tp:taxon-name-part taxon-name-part-type="genus">Ogdoconta</tp:taxon-name-part>
                            <tp:taxon-name-part taxon-name-part-type="species">altura</tp:taxon-name-part>
                        <object-id xmlns:xlink="http://www.w3.org/1999/xlink" xlink:type="simple">http://species-id.net/wiki/Ogdoconta_altura</object-id>
								</tp:taxon-name><tp:taxon-authority>Barnes, 1904</tp:taxon-authority><xref ref-type="fig" rid="F1">Figs 9, 10</xref><xref ref-type="fig" rid="F3">, 26, 27</xref><xref ref-type="fig" rid="F5">, 39</xref><tp:nomenclature-citation-list><tp:nomenclature-citation><tp:taxon-name>Ogdoconta altura</tp:taxon-name><comment><xref ref-type="bibr" rid="B3">Barnes 1904b</xref>: 243.</comment></tp:nomenclature-citation></tp:nomenclature-citation-list></tp:nomenclature><tp:treatment-sec sec-type="Type material"><title>Type material.</title><p><italic><tp:taxon-name>Ogdoconta altura</tp:taxon-name></italic> is based on an unspecified number of syntypes. The USNM has three syntypes, 2 females and 1 male with red-bordered type labels that are verifiably part of the original syntype series. The male syntype bearing the locality “Kerrville Texas” is labeled and hereby designated as <bold>Lectotype</bold> to ensure the stability of the name.</p></tp:treatment-sec><tp:treatment-sec sec-type="Diagnosis"><title>Diagnosis.</title><p>The best character to separate <italic><tp:taxon-name>Ogdoconta altura</tp:taxon-name></italic> from <italic><tp:taxon-name>Ogdoconta sexta</tp:taxon-name></italic> is found near the apex of the forewing. <italic><tp:taxon-name>Ogdoconta altura</tp:taxon-name></italic> is lacking the small smear of white scales near the apex described in the diagnosis of <italic><tp:taxon-name>Ogdoconta sexta</tp:taxon-name></italic>. In <italic><tp:taxon-name>Ogdoconta altura</tp:taxon-name></italic>, the forewing costa proximal to the apex, lacks a frosted appearance (<xref ref-type="fig" rid="F1">Figs 9, 10</xref>). The region following the postmedial line in <italic><tp:taxon-name>Ogdoconta altura</tp:taxon-name></italic> is lighter than the rest of the subterminal area. Forewing length: 9.5–13.0 mm.</p><p>The genital differences between <italic><tp:taxon-name>Ogdoconta altura</tp:taxon-name></italic> and <italic><tp:taxon-name>Ogdoconta sexta</tp:taxon-name></italic> are given in the diagnosis of <italic><tp:taxon-name>Ogdoconta sexta</tp:taxon-name></italic>.</p></tp:treatment-sec><tp:treatment-sec sec-type="Distribution"><title>Distribution and biology.</title><p><italic><tp:taxon-name>Ogdoconta altura</tp:taxon-name></italic> has a wider distribution than <italic><tp:taxon-name>Ogdoconta sexta</tp:taxon-name></italic>. <italic><tp:taxon-name>Ogdoconta altura</tp:taxon-name></italic> was collected in south central and southern Texas as well as in northeastern Mexico. The larva and its food plants are unknown. Adults were collected in April, May, July, August, and September. <italic><tp:taxon-name>Ogdoconta altura</tp:taxon-name></italic> is infrequently collected.</p></tp:treatment-sec><tp:treatment-sec sec-type="Remarks"><title>Remarks.</title><p><italic><tp:taxon-name>Ogdoconta altura</tp:taxon-name></italic> and <italic><tp:taxon-name>Ogdoconta sexta</tp:taxon-name></italic> are difficult to separate superficially. Both species are similar size, and the overall coloration is brown with a green-gray cast. When held in the light at the correct angle, the wings appear to be shiny. The hind wing of the female is more heavily suffused with brown than the male, although the amount of dark suffusion is variable among males. Among males, some individuals have a smoother and slightly lighter appearance than others. There is no geographic variation.</p></tp:treatment-sec><tp:treatment-sec><!--Section generated to contain objects referenced in tp:taxon-treatment.--><fig id="F1" position="float" orientation="portrait"><label>Figures 1–10.</label><caption><p><italic><tp:taxon-name>Ogdoconta</tp:taxon-name></italic> adults. <bold>1</bold> <italic><tp:taxon-name>Ogdoconta cinereola</tp:taxon-name></italic> male <bold>2</bold> <italic><tp:taxon-name>Ogdoconta cinereola</tp:taxon-name></italic> female <bold>3</bold> <italic><tp:taxon-name>Ogdoconta moreno</tp:taxon-name></italic> male <bold>4</bold> <italic><tp:taxon-name>Ogdoconta moreno</tp:taxon-name></italic> male <bold>5</bold> <italic><tp:taxon-name>Ogdoconta moreno</tp:taxon-name></italic> female <bold>6</bold> <italic><tp:taxon-name>Ogdoconta moreno</tp:taxon-name></italic> female <bold>7</bold> <italic><tp:taxon-name>Ogdoconta sexta</tp:taxon-name></italic> male <bold>8</bold> <italic><tp:taxon-name>Ogdoconta sexta</tp:taxon-name></italic> female <bold>9</bold> <italic><tp:taxon-name>Ogdoconta altura</tp:taxon-name></italic> male <bold>10</bold> <italic><tp:taxon-name>Ogdoconta altura</tp:taxon-name></italic> female</p></caption><graphic xmlns:xlink="http://www.w3.org/1999/xlink" xlink:href="ZooKeys-264-165-g001.jpg" position="float" orientation="portrait" xlink:type="simple"/></fig><fig id="F3" position="float" orientation="portrait"><label>Figures 20–27.</label><caption><p><italic><tp:taxon-name>Ogdoconta</tp:taxon-name></italic> male genitalia. <bold>20</bold> <italic><tp:taxon-name>Ogdoconta cinereola</tp:taxon-name></italic> with insertedenlargement showing detail of <italic><tp:taxon-name>Ogdoconta cinereola</tp:taxon-name></italic> clasper <bold>21</bold> <italic><tp:taxon-name>Ogdoconta cinereola</tp:taxon-name></italic> aedeagus <bold>22</bold> <italic><tp:taxon-name>Ogdoconta moreno</tp:taxon-name></italic>. <bold>23</bold> <italic><tp:taxon-name>Ogdoconta moreno</tp:taxon-name></italic> aedeagus <bold>24</bold> <italic><tp:taxon-name>Ogdoconta sexta</tp:taxon-name></italic> <bold>25</bold> <italic><tp:taxon-name>Ogdoconta sexta</tp:taxon-name></italic> aedeagus <bold>26</bold> <italic><tp:taxon-name>Ogdoconta altura</tp:taxon-name></italic> <bold>27</bold> <italic><tp:taxon-name>Ogdoconta altura</tp:taxon-name></italic> aedeagus.</p></caption><graphic xmlns:xlink="http://www.w3.org/1999/xlink" xlink:href="ZooKeys-264-165-g003.jpg" position="float" orientation="portrait" xlink:type="simple"/></fig><fig id="F5" position="float" orientation="portrait"><label>Figures 36–43.</label><caption><p><italic><tp:taxon-name>Ogdoconta</tp:taxon-name></italic> female genitalia. <bold>36</bold> <italic><tp:taxon-name>Ogdoconta cinereola</tp:taxon-name></italic> <bold>37</bold> <italic><tp:taxon-name>Ogdoconta moreno</tp:taxon-name></italic> <bold>38</bold> <italic><tp:taxon-name>Ogdoconta sexta</tp:taxon-name></italic> <bold>39</bold> <italic><tp:taxon-name>Ogdoconta altura</tp:taxon-name></italic> <bold>40 </bold><italic><tp:taxon-name>Ogdoconta satana</tp:taxon-name></italic> <bold>41</bold> <italic><tp:taxon-name>Ogdoconta tacna</tp:taxon-name></italic> <bold>42</bold> <italic><tp:taxon-name>Ogdoconta rufipenna</tp:taxon-name></italic> <bold>43</bold> <italic><tp:taxon-name>Ogdoconta fergusoni</tp:taxon-name></italic>.</p></caption><graphic xmlns:xlink="http://www.w3.org/1999/xlink" xlink:href="ZooKeys-264-165-g005.jpg" position="float" orientation="portrait" xlink:type="simple"/></fig></tp:treatment-sec><ref-list><ref id="B3"><mixed-citation xmlns:xlink="http://www.w3.org/1999/xlink" xlink:type="simple"><person-group><name name-style="western"><surname>Barnes</surname><given-names>W</given-names></name></person-group> (<year>1904b</year>)<article-title> New species of North American Lepidoptera.</article-title><source>The Canadian Entomologist </source><volume>36</volume>: <fpage>237</fpage>-<lpage>244</lpage>. doi: <ext-link ext-link-type="uri" xlink:href="http://dx.doi.org/10.4039/Ent36237-8" xlink:type="simple">10.4039/Ent36237-8</ext-link></mixed-citation></ref></ref-list></tp:taxon-treatment>
