# Supplementary material for: A review of the genus Ogdoconta Butler (Lepidoptera, Noctuidae, Condicinae, Condicini) from North America north of Mexico with descriptions of three new species
Source: Zookeys. 2013 Feb 6;(264):165–91. doi: 10.3897/zookeys.264.4060 (PMC3652495; doi:10.3897/zookeys.264.4060)
Supplement: XML Treatment for Ogdoconta tacna [file zookeys.264.4060-treatment7.xml]

<!DOCTYPE tp:taxon-treatment
  PUBLIC "-//TaxonX//DTD Taxonomic Treatment Publishing DTD v0 20100105//EN" "tax-treatment-NSO.dtd">
<tp:taxon-treatment xmlns:tp="http://www.plazi.org/taxpub"><tp:treatment-meta><mixed-citation publication-type="journal"><person-group><name><surname>Metzler</surname><given-names>Eric H.</given-names></name><name><surname>Knudson</surname><given-names>Edward C.</given-names></name><name><surname>Poole</surname><given-names>Robert W.</given-names></name><name><surname>J. Donald Lafontaine</surname><given-names/></name><name><surname>Pogue</surname><given-names>Michael G.</given-names></name></person-group><article-title>A review of the genus 
                    <italic>Ogdoconta</italic> Butler (Lepidoptera, Noctuidae, Condicinae, Condicini) from North America north of Mexico with descriptions of three new species
                </article-title><source>Zookeys</source><day>6</day><month>2</month><year>2013</year><volume>2013</volume><issue>264</issue><fpage>165</fpage><lpage>191</lpage><pub-id pub-id-type="doi">10.3897/zookeys.264.4060</pub-id></mixed-citation></tp:treatment-meta><tp:nomenclature><tp:taxon-name>
                            <tp:taxon-name-part taxon-name-part-type="genus">Ogdoconta</tp:taxon-name-part>
                            <tp:taxon-name-part taxon-name-part-type="species">tacna</tp:taxon-name-part>
                        <object-id xmlns:xlink="http://www.w3.org/1999/xlink" xlink:type="simple">http://species-id.net/wiki/Ogdoconta_tacna</object-id>
								</tp:taxon-name><tp:taxon-authority>(Barnes, 1904)</tp:taxon-authority><xref ref-type="fig" rid="F2">Figs 14, 15</xref><xref ref-type="fig" rid="F4">, 32, 33</xref><xref ref-type="fig" rid="F5">, 41</xref><tp:nomenclature-citation-list><tp:nomenclature-citation><tp:taxon-name>Caradrina tacna</tp:taxon-name><comment><xref ref-type="bibr" rid="B3">Barnes 1904a</xref>: 167.</comment></tp:nomenclature-citation></tp:nomenclature-citation-list></tp:nomenclature><tp:treatment-sec sec-type="Type material"><title>Type material.</title><p><italic><tp:taxon-name>Caradrina tacna</tp:taxon-name></italic> is based on an unspecified number of syntypes. The female syntype in the USNM bearing the locality “Kerrville, Texas” is labeled and hereby designated as <bold>Lectotype</bold> to ensure the stability of the name.</p></tp:treatment-sec><tp:treatment-sec sec-type="Diagnosis"><title>Diagnosis.</title><p>The forewing of <italic><tp:taxon-name>Ogdoconta tacna</tp:taxon-name></italic> is gray brown with a slight greenish tint. The species is separable from all other species of <italic><tp:taxon-name>Ogdoconta</tp:taxon-name></italic> in North America by a pattern of fine white lines and a light scattering of white scales over a gray-brown forewing. In particular, the orbicular and reniform spots are clearly outlined by fine, dirty-white lines. Postmedial line is mostly straight and oblique from the costa to the posterior margin, although there is a slight outward pointing angulation near the bottom of the reniform spot. Postmedial line is accented with vague dark gray-green rectangles on its inner side. Subterminal area is slightly lighter than the terminal area, and the subterminal line is irregular and dull white. Terminal line consists of a series of dark rectangles accented on their inner sides by white lines. Hind wing of the male is dirty white with dark scales along the fringe and a dusting of dark scales along the costal margin. Female hind wing is more generally suffused with dark scales. White still shows through, particularly basally and along the posterior margin. Forewing length: 11.0–13.5 mm.</p><p>The male genitalia are distinctive. The cucullar part of the valve is triangular, not ovate, and there is a series of small knobs along the outer margin. Aedeagus is long, narrow, and slightly sinuous. Vesica is narrow with a tight basal loop followed by a straight region containing a double row of short, stubby spines, not found in the other North American species of <italic><tp:taxon-name>Ogdoconta</tp:taxon-name></italic>. The distal end of the vesica is another tight loop. Female genitalia are distinctive. Ostium is strongly sclerotized and the sclerotization extends the entire length of the ductus bursae. Appendix bursae contains a series of sclerotized rugosities. The distal end of the appendix bursae is not distinguishable from the beginning of the ductus seminalis. The caudal end of the corpus bursae contains the same sclerotized rugosities found in the appendix bursae.</p><!--PageBreak--><!--PageBreak--></tp:treatment-sec><tp:treatment-sec sec-type="Distribution"><title>Distribution and biology.</title><p>In the US, this species is only known from central and southeastern Texas. The distribution of <italic><tp:taxon-name>Ogdoconta tacna</tp:taxon-name></italic> in Mexico is not known. The larva and its food plants are unknown. Adults were collected in April and May and again in September and October. <italic><tp:taxon-name>Ogdoconta tacna</tp:taxon-name></italic> is infrequently collected.</p></tp:treatment-sec><tp:treatment-sec sec-type="Remarks"><title>Remarks.</title><p>The Lectotype designated here is the specimen illustrated as type female on plate IX, fig. 15 in <xref ref-type="bibr" rid="B5">Barnes and McDunnough (1912)</xref>.</p><p>The shape of the valve and the knob-like projections on the valve can be seen by brushing a few scales from the protruding genitalia of male specimens.</p><p>The CNC specimen from Florida reported as <italic><tp:taxon-name>Ogdoconta tacna</tp:taxon-name></italic> (<xref ref-type="bibr" rid="B19">Kimball 1965</xref>, <xref ref-type="bibr" rid="B18">Heppner 2003</xref>) is <italic><tp:taxon-name>Ogdoconta fergusoni</tp:taxon-name></italic> Metzler &amp; Lafontaine, new species. The specimen from Cassadaga, FL, attributed to Stanley V. Fuller, could not be located amongst Fuller’s specimens, now deposited at the McGuire Center for <tp:taxon-name>Lepidoptera</tp:taxon-name> and Biodiversity, University of Florida, and it could not be located at the Museum of Comparative Zoology, Harvard University, which is where Kimball deposited his specimens. If the Fuller specimen was examined by Kimball it is easy to speculate that the Fuller specimen is <italic><tp:taxon-name>Ogdoconta fergusoni</tp:taxon-name></italic>. The specimens identified as <italic>“Ogdoconta</italic> species near <italic>tacna</italic>” (<xref ref-type="bibr" rid="B21">Kons and Borth 2006</xref>) from six localities in northern and northeast Florida were not available for this study.</p></tp:treatment-sec><tp:treatment-sec><!--Section generated to contain objects referenced in tp:taxon-treatment.--><fig id="F2" position="float" orientation="portrait"><label>Figures 11–19.</label><caption><p><italic><tp:taxon-name>Ogdoconta</tp:taxon-name></italic> and <italic><tp:taxon-name>Fotella notalis</tp:taxon-name></italic> adults. <bold>11</bold> <italic><tp:taxon-name>Ogdoconta satana</tp:taxon-name></italic> male <bold>12</bold> <italic><tp:taxon-name>Ogdoconta satana</tp:taxon-name></italic> female paratype <bold>13</bold> <italic><tp:taxon-name>Fotella notalis</tp:taxon-name></italic> dark female <bold>14 </bold><italic><tp:taxon-name>Ogdoconta tacna</tp:taxon-name></italic> male <bold>15</bold> <italic><tp:taxon-name>Ogdoconta tacna</tp:taxon-name></italic> female <bold>16</bold> <italic><tp:taxon-name>Ogdoconta rufipenna</tp:taxon-name></italic> male holotype <bold>17</bold> <italic><tp:taxon-name>Ogdoconta rufipenna</tp:taxon-name></italic> female paratype <bold>18</bold> <italic><tp:taxon-name>Ogdoconta fergusoni</tp:taxon-name></italic> male holotype <bold>19</bold> <italic><tp:taxon-name>Ogdoconta fergusoni</tp:taxon-name></italic> female paratype.</p></caption><graphic xmlns:xlink="http://www.w3.org/1999/xlink" xlink:href="ZooKeys-264-165-g002.jpg" position="float" orientation="portrait" xlink:type="simple"/></fig><fig id="F4" position="float" orientation="portrait"><label>Figures 28–35.</label><caption><p><italic><tp:taxon-name>Ogdoconta</tp:taxon-name></italic> male genitalia. <bold>28</bold> <italic><tp:taxon-name>Ogdoconta satana</tp:taxon-name></italic> <bold>29</bold> <italic><tp:taxon-name>Ogdoconta satana</tp:taxon-name></italic> aedeagus <bold>30</bold> <italic><tp:taxon-name>Ogdoconta fergusoni</tp:taxon-name></italic> <bold>31</bold> <italic><tp:taxon-name>Ogdoconta fergusoni</tp:taxon-name></italic> aedeagus with vesica partially everted <bold>32</bold> <italic><tp:taxon-name>Ogdoconta tacna</tp:taxon-name></italic> <bold>33</bold> <italic><tp:taxon-name>Ogdoconta tacna</tp:taxon-name></italic> aedeagus <bold>34</bold> <italic><tp:taxon-name>Ogdoconta rufipenna</tp:taxon-name></italic> <bold>35</bold> <italic><tp:taxon-name>Ogdoconta rufipenna</tp:taxon-name></italic> aedeagus.</p></caption><graphic xmlns:xlink="http://www.w3.org/1999/xlink" xlink:href="ZooKeys-264-165-g004.jpg" position="float" orientation="portrait" xlink:type="simple"/></fig><fig id="F5" position="float" orientation="portrait"><label>Figures 36–43.</label><caption><p><italic><tp:taxon-name>Ogdoconta</tp:taxon-name></italic> female genitalia. <bold>36</bold> <italic><tp:taxon-name>Ogdoconta cinereola</tp:taxon-name></italic> <bold>37</bold> <italic><tp:taxon-name>Ogdoconta moreno</tp:taxon-name></italic> <bold>38</bold> <italic><tp:taxon-name>Ogdoconta sexta</tp:taxon-name></italic> <bold>39</bold> <italic><tp:taxon-name>Ogdoconta altura</tp:taxon-name></italic> <bold>40 </bold><italic><tp:taxon-name>Ogdoconta satana</tp:taxon-name></italic> <bold>41</bold> <italic><tp:taxon-name>Ogdoconta tacna</tp:taxon-name></italic> <bold>42</bold> <italic><tp:taxon-name>Ogdoconta rufipenna</tp:taxon-name></italic> <bold>43</bold> <italic><tp:taxon-name>Ogdoconta fergusoni</tp:taxon-name></italic>.</p></caption><graphic xmlns:xlink="http://www.w3.org/1999/xlink" xlink:href="ZooKeys-264-165-g005.jpg" position="float" orientation="portrait" xlink:type="simple"/></fig></tp:treatment-sec><ref-list><ref id="B3"><mixed-citation xmlns:xlink="http://www.w3.org/1999/xlink" xlink:type="simple"><person-group><name name-style="western"><surname>Barnes</surname><given-names>W</given-names></name></person-group> (<year>1904b</year>)<article-title> New species of North American Lepidoptera.</article-title><source>The Canadian Entomologist </source><volume>36</volume>: <fpage>237</fpage>-<lpage>244</lpage>. doi: <ext-link ext-link-type="uri" xlink:href="http://dx.doi.org/10.4039/Ent36237-8" xlink:type="simple">10.4039/Ent36237-8</ext-link></mixed-citation></ref><ref id="B5"><mixed-citation xmlns:xlink="http://www.w3.org/1999/xlink" xlink:type="simple"><person-group><name name-style="western"><surname>Barnes</surname><given-names>W</given-names></name><name name-style="western"><surname>McDunnough</surname><given-names>JH</given-names></name></person-group> (<year>1912</year>)<article-title> Illustrations of rare and typical Lepidoptera.</article-title> In: <source>Contributions to the Natural History of the Lepidoptera of North America.  Vol. 1 No.</source><volume>4</volume>: <fpage>1</fpage>-<lpage>57</lpage>.</mixed-citation></ref><ref id="B19"><mixed-citation xmlns:xlink="http://www.w3.org/1999/xlink" xlink:type="simple"><person-group><name name-style="western"><surname>Kimball</surname><given-names>CP</given-names></name></person-group> (<year>1965</year>)<source> Arthropods of Florida and Neighboring land areas Volume 1.</source><publisher-name>Lepidoptera of Florida. Florida Department of Agriculture. Gainesville</publisher-name>, <publisher-loc>FL</publisher-loc>, <lpage>362</lpage> pp.</mixed-citation></ref><ref id="B18"><mixed-citation xmlns:xlink="http://www.w3.org/1999/xlink" xlink:type="simple"><person-group><name name-style="western"><surname>Heppner</surname><given-names>JB</given-names></name></person-group> (<year>2003</year>)<source> Lepidoptera of Florida Part 1 Introduction and Catalog. Arthropods of Florida and Neighboring Land Areas 17, 670 pp.</source></mixed-citation></ref><ref id="B21"><mixed-citation xmlns:xlink="http://www.w3.org/1999/xlink" xlink:type="simple"><person-group><name name-style="western"><surname>Kons</surname><given-names>HL Jr</given-names></name><name name-style="western"><surname>Borth</surname><given-names>RJ</given-names></name></person-group> (<year>2006</year>)<article-title> Contributions to a study of the diversity, distribution, habitat association, and phenology of the Lepidoptera of northern Florida.</article-title><source>North American Journal of Lepidoptera Biodiversity </source><volume>1</volume>: <fpage>1</fpage>-<lpage>230</lpage>.</mixed-citation></ref></ref-list></tp:taxon-treatment>
