# Supplementary material for: A review of the genus Ogdoconta Butler (Lepidoptera, Noctuidae, Condicinae, Condicini) from North America north of Mexico with descriptions of three new species
Source: Zookeys. 2013 Feb 6;(264):165–91. doi: 10.3897/zookeys.264.4060 (PMC3652495; doi:10.3897/zookeys.264.4060)
Supplement: XML Treatment for Ogdoconta rufipenna [file zookeys.264.4060-treatment9.xml]

<!DOCTYPE tp:taxon-treatment
  PUBLIC "-//TaxonX//DTD Taxonomic Treatment Publishing DTD v0 20100105//EN" "tax-treatment-NSO.dtd">
<tp:taxon-treatment xmlns:tp="http://www.plazi.org/taxpub"><tp:treatment-meta><mixed-citation publication-type="journal"><person-group><name><surname>Metzler</surname><given-names>Eric H.</given-names></name><name><surname>Knudson</surname><given-names>Edward C.</given-names></name><name><surname>Poole</surname><given-names>Robert W.</given-names></name><name><surname>J. Donald Lafontaine</surname><given-names/></name><name><surname>Pogue</surname><given-names>Michael G.</given-names></name></person-group><article-title>A review of the genus 
                    <italic>Ogdoconta</italic> Butler (Lepidoptera, Noctuidae, Condicinae, Condicini) from North America north of Mexico with descriptions of three new species
                </article-title><source>Zookeys</source><day>6</day><month>2</month><year>2013</year><volume>2013</volume><issue>264</issue><fpage>165</fpage><lpage>191</lpage><pub-id pub-id-type="doi">10.3897/zookeys.264.4060</pub-id></mixed-citation></tp:treatment-meta><tp:nomenclature><tp:taxon-name>
                            <tp:taxon-name-part taxon-name-part-type="genus">Ogdoconta</tp:taxon-name-part>
                            <tp:taxon-name-part taxon-name-part-type="species">rufipenna</tp:taxon-name-part>
                        <object-id xmlns:xlink="http://www.w3.org/1999/xlink" xlink:type="simple">urn:lsid:zoobank.org:act:C0C5F702-F47C-4078-B995-A2B116A3F4D3</object-id>
								<object-id xmlns:xlink="http://www.w3.org/1999/xlink" xlink:type="simple">http://species-id.net/wiki/Ogdoconta_rufipenna</object-id>
								</tp:taxon-name><tp:taxon-authority>Metzler, Knudson, &amp; Poole</tp:taxon-authority><tp:taxon-status xmlns:xlink="http://www.w3.org/1999/xlink" xlink:type="simple">sp. n.</tp:taxon-status><xref ref-type="fig" rid="F2">Figs 16, 17</xref><xref ref-type="fig" rid="F4">, 34, 35</xref><xref ref-type="fig" rid="F5">, 42</xref><xref ref-type="fig" rid="F6">, 44</xref><tp:nomenclature-citation-list><tp:nomenclature-citation><tp:taxon-name>Ogdoconta</tp:taxon-name><comment> sp. not <italic><tp:taxon-name>Ogdoconta lilacina</tp:taxon-name></italic> (Druce, 1890), (<xref ref-type="bibr" rid="B23">Lafontaine and Schmidt 2010</xref>): 66.</comment></tp:nomenclature-citation></tp:nomenclature-citation-list></tp:nomenclature><tp:treatment-sec sec-type="Type material"><title>Type material.</title><p><bold>Holotype</bold>: Adult male, pinned: Madera Canyon 5800’, Santa Rita Mts., Santa Cruz Co., Ariz., 6 July 1960, J. G. Franclemont. (CUIC). <bold>Paratypes</bold>: 121 males and 50 females: AZ Santa Cruz Co., Sycamore Canyon, 4000’, 6 August, 1991, UV light., C. D. Ferris leg. Madera Canyon 4880’, Santa Rita Mts., Santa Cruz Co., Ariz., 26 June 1960–24 July 1960, J. G. Franclemont. Madera Canyon 5800’, Santa Rita Mts., Santa Cruz Co., Ariz., 27 June 1960–21 July 1960, J. G. Franclemont. <!--PageBreak-->Ariz., Santa Cruz Co., Madera Canyon, Santa Rita Mts., 5100’, July 10–26, 1964, D.R. Davis. Ariz., Washington Mts., B.P. Clark Donor. USA:AZ: Cochise Co. Huachuca Mts. 5354 Ash Cyn. Rd., 0.5miW Hwy 92 2.IX.1991 5100’ N.McFarland UV light. USA:AZ: Cochise Co. Huachuca Mts. 5354 Ash Cyn. Rd., 0.5miW Hwy 92 20.VII.1988 5100’ N.McFarland UV light. Sierra Vista, ARIZ 9-IV-1967 R. F. Sternitzky. Sierra Vista, ARIZ 13.IX.1967 R. F. Sternitzky. Miller Canyon Huachuca Mts., Arizona 23.V.66 R. F. Sternitzky. Miller Canyon Huachuca Mts., Arizona 30.VII.67 R. F. Sternitzky. July 6, 1958, Sunnyside, W. side, Huachuca Mt’s., Cochise Co., Arizona Lloyd M. Martin, 15 watt black light. July 7, 1958, Sunnyside, W. side, Huachuca Mt’s., Cochise Co., Arizona Lloyd M. Martin, 15 watt black light. July 8, 1958, Sunnyside, W. side, Huachuca Mt’s., Cochise Co., Arizona Lloyd M. Martin, 15 watt black light. July 9, 1958, Sunnyside, W. side, Huachuca Mt’s., Cochise Co., Arizona Lloyd M. Martin, 15 watt black light. July 11, 1958, Sunnyside, W. side, Huachuca Mt’s., Cochise Co., Arizona Lloyd M. Martin, 15 watt black light. July 13, 1958, Sunnyside, W. side, Huachuca Mt’s., Cochise Co., Arizona Lloyd M. Martin, 15 watt black light. July 14, 1958, Sunnyside, W. side, Huachuca Mt’s., Cochise Co., Arizona Lloyd M. Martin, 15 watt black light. July 16, 1958, Sunnyside, W. side, Huachuca Mt’s., Cochise Co., Arizona Lloyd M. Martin, 15 watt black light. July 17, 1958, Sunnyside, W. side, Huachuca Mt’s., Cochise Co., Arizona Lloyd M. Martin, 15 watt black light. July 18, 1958, Sunnyside, W. side, Huachuca Mt’s., Cochise Co., Arizona Lloyd M. Martin, 15 watt black light. Ramsey Canyon Huachuca Mts., 28.VIII.66 R. F. Sternitzky. Ramsey Canyon Huachuca Mts., 15.IX.67 R. F. Sternitzky. Sept. 6, 1959, Ramsey Canyon, Huachuca Mt’s., Cochise Co., Ariz., 15 watt black light, Lloyd M. Martin. July 7–17, 1958, Sunnyside, W. side, Huachuca Mt’s., Cochise Co., Arizona Tom W. Davies, 15 watt black light. AZ, Cochise Co, 6050 ft., Huachuca Mts., Copper Canyon, UV/MV lights, Oak woodland habitat, 24 July 2010, B. Walsh leg. Madera Canyon 4880’, Santa Rita Mts., Santa Cruz Co., Ariz., 19 June 1960, 25 June 1960, 26 June 1960, 27 June 1960, 1 July 1960, 3 July 1960, 4 July 1960, 5 July 1960, 6 July 1960, 10 July 1960, 20 July 1960, 22 July 1960, 23 July 1960, 24 July 1960, 27 July 1960, 1 August 1960, J. G. Franclemont. Madera Canyon 4880’, Santa Rita Mts., Santa Cruz Co., Ariz., 26 June 1959, 1 July 1959, 4 July 1959, 5 July 1959, 7 July 1959, 9 July 1959, 11 July 1959, 12 July 1959, 13 July 1959, 14 July 1959, 16 July 1959, 18 July 1959, 19 July 1959, 20 July 1959, 22 July 1959, 23 July 1959, 24 July 1959, 27 July 1959, 13 August 1959, 15 August 1959, 24 August 1959, 25 August 1959, J. G. Franclemont. Madera Canyon 5800’, Santa Rita Mts., Santa Cruz Co., Ariz., 21 June 1960, 26 June 1960, 27 June 1960, 28 June 1960, 1 July 1960, 5 July 1960, 7 July 1960, 8 July 1960, 13 July 1960, 21 July 1960, 22 July 1960, 26 July 1960, 29 July 1960, J. G. Franclemont. ARIZ., Cochise Co., Huachuca Mts. 6550’, Carr Canyon Rd. 4.8 mi from jct Ariz. 92, 15 August 1966, at U. V. light, Robert G. Beard. (USNM, CDF, CNC, CUIC, EHM, LACM, JBW).</p></tp:treatment-sec><tp:treatment-sec sec-type="Etymology"><title>Etymology.</title><p>The scientific name <italic>rufipenna</italic> comes from the Latin rufus = reddish and the Latin penna = wing. The name <italic>rufipenna</italic>, red wing, refers to the burgundy (= reddish-brown) color of the adult forewings. It is used as a singular adjective.</p><!--PageBreak--></tp:treatment-sec><tp:treatment-sec sec-type="Diagnosis"><title>Diagnosis.</title><p><italic><tp:taxon-name>Ogdoconta rufipenna</tp:taxon-name></italic> is a large North American species of <italic><tp:taxon-name>Ogdoconta</tp:taxon-name></italic>. <italic><tp:taxon-name>Ogdoconta rufipenna</tp:taxon-name></italic> is easily identified by a uniform burgundy-colored forewing with faint fine white lines. Forewing has few distinct markings, although all marks and lines (except the claviform spot) are present as fine white lines. No other North American species of <italic><tp:taxon-name>Ogdoconta</tp:taxon-name></italic> shares these color characteristics. Valve is distinguished by a large thumb-like projection from the lower angle of the apex of the cucul- lar region of the valve. Cucullar part of the valve is narrower than the other North American species of <italic><tp:taxon-name>Ogdoconta</tp:taxon-name></italic>, and the cucullar part is neither triangular nor ovate. Aedeagus is thin, long, and slightly sinuous, like <italic><tp:taxon-name>Ogdoconta tacna</tp:taxon-name></italic>. Vesica has a tight basal loop, similar to <italic><tp:taxon-name>Ogdoconta tacna</tp:taxon-name></italic>, but the vesica of <italic><tp:taxon-name>Ogdoconta rufipenna</tp:taxon-name></italic> has no spines, whereas the vesica of <italic><tp:taxon-name>Ogdoconta tacna</tp:taxon-name></italic> has two rows of spines between the first and second loops. Vesica of <italic><tp:taxon-name>Ogdoconta rufipenna</tp:taxon-name></italic> has a prominent curved diverticulum; the vesica of <italic><tp:taxon-name>Ogdoconta tacna</tp:taxon-name></italic> does not have a diverticulum. The distal end of the vesica of <italic><tp:taxon-name>Ogdoconta rufipenna</tp:taxon-name></italic> forms a wide loop. Lamella postvaginalis and the caudal half of the ductus bursae of <italic><tp:taxon-name>Ogdoconta rufipenna</tp:taxon-name></italic> are strongly sclerotized; there are no sclerotized rugosities in the appendix bursae. In <italic><tp:taxon-name>Ogdoconta tacna</tp:taxon-name></italic> the lamella postvaginalis is sclerotized, and there are strongly sclerotized rugosities in the appendix bursae. In the other North American species of <italic><tp:taxon-name>Ogdoconta</tp:taxon-name></italic>, the lamella postvaginalis is not strongly sclerotized.</p></tp:treatment-sec><tp:treatment-sec sec-type="Description"><title>Description.</title><p><bold>Adult male</bold> (<xref ref-type="fig" rid="F2">Fig. 16</xref>). <italic>Head</italic>: scales burgundy, spatulate white tipped, vertex scales erect, front scales smooth. Labial palpus dark reddish-brown, scattered white scales, erect, basal segment with ventral tuft, second segment smooth scaled, ventral mesial margin white, apical segment smooth scaled, white tipped. Haustellum coiled between labial palpi. Antenna filiform, sensory setae inconspicuous, dorsally each segment alternating pale and dark, smooth scaled, ventrally brown. <italic>Thorax</italic>: burgundy, spatulate white-tipped scales; underside dirty white, scales appressed, scattered long hair-like scales. Legs dorsally dark reddish-brown, scattered white scales, ventrally admixture of dirty-white and dark reddish-brown, smoothly scaled, sparse long hair-like whitish scales; tarsomeres white tipped. Forewing: length 10.5–16.0 mm, mean 14.5 mm, n = 117; dorsal surface ground color uniformly burgundy, scattered white scales, hoary. Basal line fine, inconspicuous at costa, dorsally absent, white; antemedial line fine, white from costa to below cell, dorsally absent, sometimes fused to orbicular spot; medial shade absent; postmedial line fine, white from costa to below cell; subterminal line scalloped, obscure, marked with white and dark scales; terminal line fine, white, scalloped; orbicular spot round, finely outlined with white, filled with burgundy; reniform spot kidney shaped, elongated dorsally towards orbicular spot, finely outlined with white, filled with a vague vertical white line and burgundy; costa with five small white spots from antemedial line to postmedial line; fringe dark reddish brown, white tipped; underside dark reddish brown, costa and terminal areas hoary with white scales, subterminal line white, marking edge of terminal area; terminal line dark; fringe basal line pale, two-toned dark reddish brown, white tipped. Hind wing dark reddish brown, hoary, veins lined with dark, terminal line dark, fringe two-toned, basally umber, distally paler, white tipped; underside umber, hoary, subterminal line dark, terminal line dark, fringe basal line pale, <!--PageBreak-->umber, white tipped. <italic>Abdomen</italic>: Dorsum with two basal tufts burgundy, scales white tipped, elsewhere dark reddish brown, hoary, smoothly scaled, valves (if protruding) dark yellow; underside dark reddish brown, hoary, scales appressed. <italic>Genitalia</italic> (<xref ref-type="fig" rid="F4">Fig. 34</xref>): Tegumen, each side rounded at apex, not modified; uncus straight, setose, scarcely shorter than subscaphium, apex slightly down turned, pointed; scaphium basally sclerotized, laterally membranous, subscaphium sclerotization increasing distally, tube-like; juxta rounded anteriorly, laterally indistinct, posteriorly drawn out to a long slightly thickened point, with or without a thin keel; vinculum V-shaped, length moderate, stout; valve deeply divided, saccular region gradually widened from base to one half, dorsal margin abruptly bent at one half, saccular area abruptly narrowed at one half, gradually widening and narrowing to bluntly rounded apex, minute denticules on dorsal half at bend, dense, narrowed apical region densely hairy mesially; cucullar region one fifth longer than saccular region, subtly curved, costal and ventral margins parallel almost to apex, apex swollen, capitate, rounded, densely hairy mesially, large thumb-like projection from the lower angle of apex. Aedeagus (<xref ref-type="fig" rid="F4">Fig. 35</xref>) long, narrow, slightly sinuous, last one fourth densely covered with minute denticules; vesica, gradually narrowing, first loop tight, second loop elongate, median diverticulum elongate, curved, with minute denticules, dense, inside first curve of loop, minute denticules, dense, outside curve of second loop. <bold>Adult female</bold> (<xref ref-type="fig" rid="F2">Fig. 17</xref>). -Similar to male. Forewing: length 10.5–15.5 mm, mean 14.5 mm, n = 47; <italic>Genitalia</italic> (<xref ref-type="fig" rid="F5">Fig. 42</xref>): Papilla analis lightly sclerotized, apex rounded, setae gradually denser towards apex; posterior apophysis extending anteriorly to just beyond posterior margin of eighth segment; anterior apophysis slightly stouter than posterior apophysis but equal in length; lamella postvaginalis rounded, posterior margin slightly concave, strongly sclerotized, covered with minute denticules; ostium bursae strongly sclerotized, inside of opening with numerous minute denticules, narrowing anteriorly; ductus bursae with caudal half sclerotized on ventral side, cephalad half membranous, narrowed anteriorly, inconspicuous S-shaped bend, lightly sclerotized to left; appendix bursae attached where ductus bursae meets corpus bursae, bulbous, not coiled, membranous, surface wrinkled, infrequent indistinct patches of minute denticules; ductus seminalis distinct, directed anteriorly; corpus bursae bulbous, elongate, membranous, surface wrinkled, and patches of minute denticules, scattered, obscure; signa, if present, obscure.</p></tp:treatment-sec><tp:treatment-sec sec-type="Remarks"><title>Remarks.</title><p>This new species is placed in the genus <italic><tp:taxon-name>Ogdoconta</tp:taxon-name></italic> on the basis of the shape of the male and female genitalia. The large thumb-like projection on the valve of the male can be seen by brushing a few scales from the protruding genitalia of male specimens. This species was misidentified as <italic><tp:taxon-name>Ogdoconta lilacina</tp:taxon-name></italic> on a web site detailing the moths of southeastern Arizona(<xref ref-type="bibr" rid="B38">Walsh 2011</xref>). Metzler, Knudson, &amp; Poole are the sole authors of this species.</p></tp:treatment-sec><tp:treatment-sec sec-type="Distribution"><title>Distribution and biology.</title><p>This species is recorded from Santa Cruz and Cochise Counties in southeastern Arizona (<xref ref-type="fig" rid="F6">Fig. 44</xref>). Its distribution in Mexico is not known. The larva and its food plants are unknown. <italic><tp:taxon-name>Ogdoconta rufipenna</tp:taxon-name></italic> is moderately common in specific locations in Santa Cruz and Cochise counties, Arizona.</p><!--PageBreak--></tp:treatment-sec><tp:treatment-sec><!--Section generated to contain objects referenced in tp:taxon-treatment.--><fig id="F2" position="float" orientation="portrait"><label>Figures 11–19.</label><caption><p><italic><tp:taxon-name>Ogdoconta</tp:taxon-name></italic> and <italic><tp:taxon-name>Fotella notalis</tp:taxon-name></italic> adults. <bold>11</bold> <italic><tp:taxon-name>Ogdoconta satana</tp:taxon-name></italic> male <bold>12</bold> <italic><tp:taxon-name>Ogdoconta satana</tp:taxon-name></italic> female paratype <bold>13</bold> <italic><tp:taxon-name>Fotella notalis</tp:taxon-name></italic> dark female <bold>14 </bold><italic><tp:taxon-name>Ogdoconta tacna</tp:taxon-name></italic> male <bold>15</bold> <italic><tp:taxon-name>Ogdoconta tacna</tp:taxon-name></italic> female <bold>16</bold> <italic><tp:taxon-name>Ogdoconta rufipenna</tp:taxon-name></italic> male holotype <bold>17</bold> <italic><tp:taxon-name>Ogdoconta rufipenna</tp:taxon-name></italic> female paratype <bold>18</bold> <italic><tp:taxon-name>Ogdoconta fergusoni</tp:taxon-name></italic> male holotype <bold>19</bold> <italic><tp:taxon-name>Ogdoconta fergusoni</tp:taxon-name></italic> female paratype.</p></caption><graphic xmlns:xlink="http://www.w3.org/1999/xlink" xlink:href="ZooKeys-264-165-g002.jpg" position="float" orientation="portrait" xlink:type="simple"/></fig><fig id="F4" position="float" orientation="portrait"><label>Figures 28–35.</label><caption><p><italic><tp:taxon-name>Ogdoconta</tp:taxon-name></italic> male genitalia. <bold>28</bold> <italic><tp:taxon-name>Ogdoconta satana</tp:taxon-name></italic> <bold>29</bold> <italic><tp:taxon-name>Ogdoconta satana</tp:taxon-name></italic> aedeagus <bold>30</bold> <italic><tp:taxon-name>Ogdoconta fergusoni</tp:taxon-name></italic> <bold>31</bold> <italic><tp:taxon-name>Ogdoconta fergusoni</tp:taxon-name></italic> aedeagus with vesica partially everted <bold>32</bold> <italic><tp:taxon-name>Ogdoconta tacna</tp:taxon-name></italic> <bold>33</bold> <italic><tp:taxon-name>Ogdoconta tacna</tp:taxon-name></italic> aedeagus <bold>34</bold> <italic><tp:taxon-name>Ogdoconta rufipenna</tp:taxon-name></italic> <bold>35</bold> <italic><tp:taxon-name>Ogdoconta rufipenna</tp:taxon-name></italic> aedeagus.</p></caption><graphic xmlns:xlink="http://www.w3.org/1999/xlink" xlink:href="ZooKeys-264-165-g004.jpg" position="float" orientation="portrait" xlink:type="simple"/></fig><fig id="F5" position="float" orientation="portrait"><label>Figures 36–43.</label><caption><p><italic><tp:taxon-name>Ogdoconta</tp:taxon-name></italic> female genitalia. <bold>36</bold> <italic><tp:taxon-name>Ogdoconta cinereola</tp:taxon-name></italic> <bold>37</bold> <italic><tp:taxon-name>Ogdoconta moreno</tp:taxon-name></italic> <bold>38</bold> <italic><tp:taxon-name>Ogdoconta sexta</tp:taxon-name></italic> <bold>39</bold> <italic><tp:taxon-name>Ogdoconta altura</tp:taxon-name></italic> <bold>40 </bold><italic><tp:taxon-name>Ogdoconta satana</tp:taxon-name></italic> <bold>41</bold> <italic><tp:taxon-name>Ogdoconta tacna</tp:taxon-name></italic> <bold>42</bold> <italic><tp:taxon-name>Ogdoconta rufipenna</tp:taxon-name></italic> <bold>43</bold> <italic><tp:taxon-name>Ogdoconta fergusoni</tp:taxon-name></italic>.</p></caption><graphic xmlns:xlink="http://www.w3.org/1999/xlink" xlink:href="ZooKeys-264-165-g005.jpg" position="float" orientation="portrait" xlink:type="simple"/></fig><fig id="F6" position="float" orientation="portrait"><label>Figure 44.</label><caption><p>Distribution of new species of <italic><tp:taxon-name>Ogdoconta</tp:taxon-name></italic>: ● = <italic><tp:taxon-name>Ogdoconta satana</tp:taxon-name></italic>. ▲= <italic><tp:taxon-name>Ogdoconta rufipenna</tp:taxon-name></italic>. ★= <italic><tp:taxon-name>Ogdoconta fergusoni</tp:taxon-name></italic>.</p></caption><graphic xmlns:xlink="http://www.w3.org/1999/xlink" xlink:href="ZooKeys-264-165-g006.jpg" position="float" orientation="portrait" xlink:type="simple"/></fig></tp:treatment-sec><ref-list><ref id="B23"><mixed-citation xmlns:xlink="http://www.w3.org/1999/xlink" xlink:type="simple"><person-group><name name-style="western"><surname>Lafontaine</surname><given-names>JD</given-names></name><name name-style="western"><surname>Schmidt</surname><given-names>BC</given-names></name></person-group> (<year>2010</year>)<article-title> Annotated check list of the Noctuoidea (Insecta, Lepidoptera) of North America north of Mexico.</article-title><source>ZooKeys </source><volume>40</volume>: <fpage>1</fpage>-<lpage>239</lpage>. doi: <ext-link ext-link-type="uri" xlink:href="http://dx.doi.org/10.3897/zookeys.40.414" xlink:type="simple">10.3897/zookeys.40.414</ext-link></mixed-citation></ref><ref id="B38"><mixed-citation xmlns:xlink="http://www.w3.org/1999/xlink" xlink:type="simple"><person-group><name name-style="western"><surname>Walsh</surname><given-names>JB</given-names></name></person-group> (<year>2011</year>)<source> Moths of southeastern Arizona: Noctuidae (Cutworm moths). <ext-link ext-link-type="uri" xlink:href="http://nitro.biosci.arizona.edu/zeeb/butterflies/figs/moths/Noctuidae/Amphipyrinae/9724" xlink:type="simple">http://nitro.biosci.arizona.edu/zeeb/butterflies/figs/moths/Noctuidae/Amphipyrinae/9724</ext-link> –1.jpg [accessed 21 June 2012]</source></mixed-citation></ref></ref-list></tp:taxon-treatment>
